# Supplementary material for: Role of Surfactant Micellization for Enhanced Dissolution of Poorly Water-Soluble Cilostazol Using Poloxamer 407-Based Solid Dispersion via the Anti-Solvent Method
Source: Pharmaceutics. 2021 May 5;13(5):662. doi: 10.3390/pharmaceutics13050662 (PMC8148127; doi:10.3390/pharmaceutics13050662)
Supplement: Supplementary file 1 [file pharmaceutics-13-00662-s001.zip]

Archive with 1 entries (1 files):
- pharmaceutics-1168372-supplementary.pdf
